# Supplementary material for: New insights into viral threats in soybean (Glycine max) crops from Bangladesh, including a novel crinivirus
Source: Front Microbiol. 2025 Feb 18;16:1523767. doi: 10.3389/fmicb.2025.1523767 (PMC11876400; doi:10.3389/fmicb.2025.1523767)
Supplement: Supplementary file 1 [file Data_Sheet_1.zip]

Archive with 11 entries (10 files):
- Khatun et al_Supplementary figures_20240401/
- Khatun et al_Supplementary figures_20240401/Supplementary Figure 1.tif
- Khatun et al_Supplementary figures_20240401/Supplementary Figure 2.tif
- Khatun et al_Supplementary figures_20240401/Supplementary figure 4.tif
- Khatun et al_Supplementary figures_20240401/Supplementary Figure 5.tif
- Khatun et al_Supplementary figures_20240401/Supplementary Figure 6.tif
- Khatun et al_Supplementary figures_20240401/Supplementary Figure 7.tif
- Khatun et al_Supplementary figures_20240401/Supplementary Figure 8.tif
- Khatun et al_Supplementary figures_20240401/Supplementary Figure 9.tif
- Khatun et al_Supplementary figures_20240401/Supplementary Figure 3.tif
- Khatun et al_Supplementary figures_20240401/Khatun et al_Supplementary data.pdf
